# Supplementary material for: Improved Autophagic Flux in Escapers from Doxorubicin-Induced Senescence/Polyploidy of Breast Cancer Cells
Source: Int J Mol Sci. 2020 Aug 24;21(17):6084. doi: 10.3390/ijms21176084 (PMC7504443; doi:10.3390/ijms21176084)
Supplement: Supplementary file 1 [file ijms-21-06084-s001.zip]

Archive with 3 entries (3 files):
- Supplementary Figures_R2.pdf
- Video S1.mp4
- Video S2.avi
